# Supplementary material for: The Distribution of IgT mRNA+ Cells in the Gut of the Atlantic Salmon (Salmo salar L.)
Source: Animals (Basel). 2023 Oct 12;13(20):3191. doi: 10.3390/ani13203191 (PMC10603744; doi:10.3390/ani13203191)
Supplement: Supplementary file 1 [file animals-13-03191-s001.zip]

Archive with 1 entries (1 files):
- animals-2579456-supplementary.docx
